# Supplementary material for: Human Defensins Inhibit SARS-CoV-2 Infection by Blocking Viral Entry
Source: Viruses. 2021 Jun 26;13(7):1246. doi: 10.3390/v13071246 (PMC8310277; doi:10.3390/v13071246)
Supplement: Supplementary file 1 [file viruses-13-01246-s001.zip]

Archive with 1 entries (1 files):
- viruses-1251928-supplementary.pdf
